# Supplementary material for: High-Stability Thick-Shell CdZnSeS/CdZnS/ZnS Green-Alloy Quantum Dots in Photoluminescent Diffuser-Plate Masterbatches
Source: Materials (Basel). 2025 Nov 28;18(23):5383. doi: 10.3390/ma18235383 (PMC12693124; doi:10.3390/ma18235383)
Supplement: Supplementary file 1 [file materials-18-05383-s001.zip]

Archive with 1 entries (1 files):
- materials-3990807-supplementary.pdf
